# Supplementary material for: Associations of genome-wide and regional autozygosity with 96 complex traits in old order Amish
Source: BMC Genomics. 2023 Mar 20;24:134. doi: 10.1186/s12864-023-09208-5 (PMC10029202; doi:10.1186/s12864-023-09208-5)
Supplement: Supplementary file 1 — Additional file 1: Supplemental Figure 1. Zoom plot showing associations between FROH and a) C-reactive protein and b) thyroid hormone. Red line indicates the significance threshold of P = 3.1 x 10-9. [file 12864_2023_9208_MOESM1_ESM.xlsx]

## Sheet: Table 1
Supplemental Table 1
Results from whole genome autozygosity association test with 96 traits. Adjusted for age, sex, rs5742904, and rs76353203.
TRAIT	DESCRIPTION	N
adiponectin	Adiponectin values measured in mg/ml. Measured by Hopkins Bayview.	864
albumin	Screening blood test measured in g/dL. Serum albumin level. Measured by Quest PA.	5727
alkalinePhosphatase	Screening blood test measured in U/L. Liver function test. Measured by Quest PA.	5982
alt	Screening blood test measured in U/L. Liver function test. Measured by Quest PA.	5946
armMidBMD	Forearm mid radius + ulna bone mineral density in grams / cm2 measured by DXA	1473
armMidZScore	Forearm mid radius + ulna z score	1463
armOneThirdBMD	Forearm one-third radius + ulna bone mineral density in grams / cm2 measured by DXA	1471
armOneThirdZScore	Forearm one-third radius + ulna z score	1461
armTotalBMD	total Forearm radius + ulna bone mineral density in grams / cm2 measured by DXA	1473
armTotalZScore	total Forearm radius + ulna z score	1463
armUltradistalBMD	Forearm ultradistal radius + ulna bone mineral density in grams / cm2 measured by DXA	1473
armUltradistalZScore	Forearm ultradistal radius + ulna z score	1463
ast	Screening blood test measured in U/L. Liver function test. Measured by Quest PA.	5721
bilirubin	Screening blood test measured in mg/dL. Serum bilirubin level. Measured by Quest PA.	5957
BMI	Calculated BMI in kg/m2	6275
bodyBMD	whole body Bone mineral density in grams / cm2 measured by DXA in grams / cm2 measured by DXA	771
calcium	Screening blood test measured in mg/dL. Serum calcium level. Measured by Quest PA.	5976
carbonDioxide	Screening blood test measured in mmol/L. Serum CO2 level. Measured by Quest PA.	5729
carotidIMT	Common carotid artery Intimal Medial Thickness in mm	1337
cfPWV	Pulse wave velocity in the femoral carotid	829
chloride	Screening blood test measured in mmol/L. Serum chloride level. Measured by Quest PA.	5958
cholesterol	Fasting Total Cholesterol measured at Study Visit in mg/dl units. Measured by Quest.	6102
coronaryCalcification		792
creatinine	Screening blood test measured in mg/dL. Kidney function test. Measured by Quest PA.	5983
CRP	C-reactive protein measured by Quest. Units are mg/dL	1366
crPWV	Pulse wave velocity in the radial carotid	819
diastolicBloodPressure	Diastolic blood pressure measured during the initial clinic visit	6220
eGFR	Estimated glomerular filtration rate= eGFR= 186 x (creatinine)^-1.154 x (age)^-0.203 x (0.742 if female) x (1.210 if African American). GFR is expressed in mL/min/1.73m^2	5729
epicardialFat	Adipose tissue between the surface of the heart and the visceral epicardium, cm3	552
farWallMax	Common carotid artery Intimal Far Wall Max Thickness in mm (mean of 4 measures-2 right and 2 left)	1199
fatMass	Fat mass in grams measured by the DXA	771
globulin	Screening blood test measured in g/dL. Serum globulin level. Calculated and measured by Quest PA.	5721
Glucose	fasting glucose measured in mg/dl. Measured by the University of MD or Quest (Wellness samples).	5817
HbA1c		3872
HDL	Fasting HDL Cholesterol measured at Study Visit in mg/dl units. Measured by Quest.	6102
HDL2	Fasting HDL subfraction 2 mg/dl	1082
HDL3	Fasting HDL subfraction 3 mg/dl	1082
height	Height of individual in centimeters	6278
hematocrit	Cell blood count measured in %. Hematocrit. Measured by Quest PA.	5710
hemoglobin	Cell blood count measured in g/dL. Hemoglobin. Measured by Quest PA.	5936
hipCircumference	Circumference of indvidual's hip in centimeters	5963
hipFemoralNeckBMD	Hip Femoral Neck bone mineral density in grams / cm2 measured by DXA	1868
hipFemoralNeckZScore	Hip Femoral Neck z score	1824
hipIntertrochanterBMD	Hip Intertrochanter bone mineral density in grams / cm2 measured by DXA	1866
hipIntertrochanterZScore	Hip Intertrochanter z score	1822
hipTotalBMD	total Hip bone mineral density in grams / cm2 measured by DXA	1868
hipTotalZScore	total Hip z score	1857
hipTrochanterBMD	Hip Trochanter bone mineral density in grams / cm2 measured by DXA	1866
hipTrochanterZScore	Hip Trochanter z score	1822
HOMAB		1835
HOMAIR		1835
homocysteine	Homocysteine measured in micromol/L	960
IDL	Fasting intermediate density lipoprotein mg/dl: note: zero and negative values were changed to 1 per Dr. Kris Kulkarni @Atherotech	1082
Insulin	Fasting insulin measured in microU/ml. Measured by Hopkins Bayview	2015
LDL	Fasting LDL Cholesterol measured at Study Visit in mg/dl units. Measured by Quest.	6097
leanMass	Lean mass in grams measured by the DXA	771
lipoproteinA	Fasting lipoprotein (a)	1082
liverAverage	Average of liver attenuation	651
liverSpleenRatio	Average of liver attenuation/spleen attenuation	649
LuminalDiameter	Diameter of the common carotid artery at the end diastole, measured in mm	1199
meanAnkleBrachialIndex	Calculated variable: average of right and left ABI measurements	3297
meanArterialPressure	Mean arterial pressure calculated as 2/3DBP + 1/3SBP	6220
meanCorpuscularHGB	Mean corpuscular hemoglobin = HB/RBC (picograms/cell)	5646
meanCorpuscularHGBConc	Mean corpuscular hemoglobin concentration = MCH/MCV (grams/decilitier)	5645
meanCorpuscularVolume	Mean corpuscular volume Hematocrit/rbc (femotliters/cell)	5646
medSternalFat	Intrathoracic adipose tissue, the combination of the epicardial and pericardial adipose tissue from the right pulmonary artery to the diaphragm and the anterior chest wall to the vertebral column, cm3	552
percentFat	% body fat by dexa	771
pericardialFat	Adipose tissue around the heart but outside of the fibrous pericardium, cm3	552
platelets	Cell blood count measured in thous/mcl. Platelet count. Measured by Quest PA.	5694
potassium	Screening blood test measured in mmol/L. Serum potassium level. Measured by Quest PA.	5958
PRinterval	PR Interval from the EKG	5557
protein	Screening blood test measured in g/dL. Serum protein level. Measured by Quest PA.	5728
QTcInterval	QTc Interval from the EKG	5667
QTInterval	QT Interval from the EKG	5667
rbcDistributionWidth	Cell blood count measure in %. Red blood cell distribution width. Measured by Quest PA.	5600
redBloodCellCount	Cell blood count measured in mill/mcl. Red blood cell count. Measured by Quest PA.	5710
RelativeWallThickness	Calculated variable: CommonCarotidIMT / LuminalDiameter	1199
remnantLipoprotein	Fasting remnant lipoprotein cholesterol	1082
sodium	Screening blood test measured in mmol/L. Serum sodium level. Measured by Quest PA.	5957
spineTotalBMD	total Spine bone mineral density in grams / cm2 measured by DXA	1864
spineTotalZScore	total Spine z score	1859
systolicBloodPressure	Systolic blood pressure measured during the initial clinic visit	6220
totalMass	Total mass in grams measured by DXA	77
TotalNonHDL	Fasting non-HDL cholesterol mg/dl	1082
TotalVLDL	Fasting very low density lipoprotein cholesterol mg/dl	1082
triglycerides	Fasting triglycerides measured at Study Visit in mg/dl units. Measured by Quest.	6102
tsh	Thyroid hormone measured at screening blood draw in miu/L. Measured by Quest PA.	5883
tTriglycerides	log transformed: Fasting triglycerides measured at Study Visit in mg/dl units. Measured by Quest.	6102
ureaNitrogen	Screening blood test measured in mg/dL. Kidney function test. Measured by Quest PA.	5958
uricAcid	Uric Acid measured in mg/dL. Measured by Quest PA.	965
VascularMass	Calculated variable: 1.06*pi*((LuminaDiameter/2 + CommonCarotidIMT)^2 - (LuminalDiameter/2)^2) Note: diameters are first converted to cm	1199
VentRate	Heart rate measured by EKG	5667
VLDL3	Fasting VLDL subfraction 3 mg/dl	1082
waistCircumference	Circumference of individual's waist in centimeters	5968
weight	Weight of individual in kilograms	6275
whiteBloodCellCount	Cell blood count measured in thous/mcl. White blood cell count. Measured by Quest PA.	5936

## Sheet: Table 2
Supplemental Table 2
SNPs with the highest frequency of inclusion in an ROH (frequency = 0.09 – 0.18). These are found on chromosome 2, 5, 6, 11, and 20.
rsNum	Pos38	Chr38	A2	A1	Gene	SNP Freq	ROH Freq
rs6707326	134600135	2	G	A	TMEM163	0.61	0.11
rs6745632	134642751	2	G	T	TMEM163	0.85	0.11
rs6747870	134712199	2	A	G	TMEM163	0.2	0.11
rs35853750	134712458	2	C	A	TMEM163	0.2	0.11
rs6430538	134782397	2	C	T	ACMSD	0.36	0.11
rs79472142	134852437	2	G	A	ACMSD	0.05	0.12
rs6430553	134873830	2	C	T	CCNT2-AS1	0.39	0.12
rs3769027	134919465	2	T	C	CCNT2	0.28	0.12
rs10166142	134952752	2	A	G	CCNT2	0.39	0.12
rs12463963	134961486	2	C	T	CCNT2	0.11	0.12
rs58663889	134998695	2	G	T	MAP3K19	0.08	0.12
rs16831256	135023465	2	C	T	MAP3K19	0.08	0.12
rs4954218	135045855	2	G	T	RAB3GAP1	0.65	0.12
rs7570971	135080336	2	C	A	RAB3GAP1	0.28	0.12
rs7575424	135099463	2	G	A	RAB3GAP1	0.09	0.12
rs76333606	135230665	2	C	T	ZRANB3	0.03	0.12
rs935613	135265228	2	C	T	ZRANB3	0.23	0.12
rs10928541	135635587	2	G	A	R3HDM1	0.07	0.13
rs12619365	135640604	2	C	T	R3HDM1	0.21	0.13
rs60558655	135752732	2	C	A	UBXN4	0.05	0.13
rs2322659	135798089	2	T	C	LCT	0.77	0.13
rs2304371	135803987	2	G	A	LCT	0.84	0.13
rs3754689	135833176	2	C	T	LCT	0.16	0.13
rs11693502	136051379	2	C	T	DARS-AS1	0.7	0.12
rs749873	136059518	2	C	T	DARS-AS1	0.69	0.12
rs6430600	136078795	2	G	A	CXCR4	0.37	0.12
rs12991970	136089261	2	G	A	CXCR4	0.48	0.12
rs7569447	136106246	2	C	A	CXCR4	0.85	0.12
rs2228014	136115514	2	G	A	CXCR4	0.08	0.11
rs6595989	131023522	5	T	C	HINT1	0.96	0.18
rs200148803	131107489	5	A	G	HINT1	0.05	0.18
rs6596004	131211472	5	G	T	LYRM7	0.22	0.18
rs3822311	131535600	5	T	C	RAPGEF6	0.14	0.18
rs2042252	131644334	5	G	A	FNIP1	0.72	0.18
rs10066812	131661220	5	T	G	FNIP1	0.73	0.18
rs6870930	131774432	5	C	A	FNIP1	0.72	0.18
rs2074808	131993898	5	T	C	ACSL6	0.14	0.18
rs17132283	131995966	5	G	A	ACSL6	0.04	0.18
rs440970	132000594	5	T	G	ACSL6	0.25	0.18
rs247004	132008665	5	T	C	ACSL6	0.82	0.18
rs247011	132023921	5	G	A	ACSL6	0.15	0.18
rs11575022	132066322	5	A	C	IL3	0.03	0.18
rs3091338	132067045	5	C	T	IL3	0.56	0.18
rs31474	132069334	5	T	C	CSF2	0.17	0.18
rs25887	132080368	5	C	A	CSF2	0.74	0.18
rs657075	132094425	5	G	A	CSF2	0.12	0.18
rs10065787	132100793	5	G	T	CSF2	0.57	0.18
rs45236	132104927	5	G	T	CSF2	0.16	0.18
rs13358835	132138477	5	A	G	P4HA2-AS1	0.12	0.18
rs156033	132191628	5	C	T	P4HA2-AS1	0.16	0.18
rs2077380	132232924	5	T	C	P4HA2	0.21	0.18
rs2136187	132242201	5	T	C	P4HA2	0.79	0.18
rs6871350	132244527	5	T	C	PDLIM4	0.79	0.18
rs7727544	132254841	5	C	T	PDLIM4	0.75	0.18
rs3900945	132257177	5	T	C	PDLIM4	0.87	0.18
rs162904	132260091	5	T	C	PDLIM4	0.87	0.18
rs28532117	132287998	5	C	T	SLC22A4	0.12	0.18
rs419291	132297662	5	T	C	SLC22A4	0.73	0.18
rs13179900	132311897	5	G	A	LOC553103	0.11	0.18
rs11950562	132316836	5	A	C	LOC553103	0.65	0.18
rs273914	132324738	5	A	T	LOC553103	0.73	0.18
rs273913	132325463	5	T	C	LOC553103	0.73	0.18
rs272889	132329685	5	A	G	LOC553103	0.73	0.18
rs273909	132331660	5	A	G	LOC553103	0.09	0.18
rs1050152	132340627	5	C	T	SLC22A4	0.6	0.18
rs272869	132342304	5	A	G	LOC553103	0.73	0.18
rs10058074	132350453	5	G	A	LOC553103	0.65	0.18
rs274546	132364175	5	A	G	LOC553103	0.73	0.18
rs2631372	132367886	5	G	C	LOC553103	0.16	0.18
rs2631367	132369766	5	C	G	LOC553103	0.35	0.18
rs274567	132378717	5	C	T	SLC22A5	0.27	0.18
rs2073643	132387596	5	T	C	SLC22A5	0.76	0.18
rs274551	132391988	5	T	C	SLC22A5	0.87	0.18
rs2405522	132406004	5	A	G	C5orf56	0.87	0.18
rs1016988	132408882	5	T	C	C5orf56	0.12	0.18
rs4451042	132419785	5	G	T	C5orf56	0.95	0.18
rs11242111	132420366	5	A	G	C5orf56	0.95	0.18
rs2106854	132433482	5	C	T	C5orf56	0.08	0.18
rs2188962	132435113	5	C	T	C5orf56	0.6	0.18
rs7730247	132445596	5	A	C	C5orf56	0.08	0.18
rs12521868	132448701	5	G	T	C5orf56	0.6	0.18
rs77450473	132449844	5	G	A	C5orf56	0.08	0.18
rs1023518	132458080	5	G	T	C5orf56	0.16	0.18
rs2522051	132461886	5	T	C	C5orf56	0.24	0.18
rs2522056	132466034	5	G	A	C5orf56	0.08	0.18
rs10072700	132481211	5	A	C	IRF1	0.2	0.18
rs78467594	27896050	6	C	T	HIST1H2BO	0.07	0.14
rs9461425	27951910	6	G	A	OR2B6	0.17	0.14
rs149971	28014374	6	G	A	OR2B6	0.41	0.14
rs149990	28030480	6	G	A	ZNF165	0.12	0.14
rs9468287	28111963	6	C	A	ZSCAN16-AS1	0.12	0.14
rs16893731	28162416	6	G	A	ZNF192P1	0.07	0.13
rs1150674	28166590	6	A	G	ZNF192P1	0.08	0.13
rs1150678	28174498	6	C	T	ZNF192P1	0.38	0.13
rs9380064	28175340	6	A	G	ZNF192P1	0.14	0.13
rs9380069	28235522	6	A	G	ZSCAN9	0.12	0.13
rs1150711	28240757	6	T	C	ZKSCAN4	0.31	0.13
rs13408	28244970	6	G	A	ZKSCAN4	0.41	0.13
rs1635	28259826	6	C	A	NKAPL	0.08	0.13
rs3800326	28296940	6	C	T	PGBD1	0.08	0.13
rs6938961	28312520	6	G	A	PGBD1	0.29	0.13
rs17312661	28332559	6	A	G	ZSCAN31	0.14	0.13
rs77983937	28340115	6	A	G	ZSCAN31	0.08	0.13
rs6903823	28354519	6	A	G	ZKSCAN3	0.24	0.13
rs78512949	28360516	6	G	A	ZKSCAN3	0.1	0.13
rs2232422	28398485	6	G	A	ZSCAN12	0.03	0.13
rs1005125	28399578	6	G	A	ZSCAN12	0.44	0.13
rs9468379	28463407	6	C	T	ZSCAN23	0.09	0.13
rs392471	28591470	6	A	C	ZBED9	0.09	0.13
rs6901724	28598050	6	T	C	ZBED9	0.03	0.13
rs9501180	28611694	6	T	C	ZBED9	0.49	0.13
rs116591906	28615615	6	A	G	ZBED9	0.15	0.13
rs62402400	28634012	6	A	G	ZBED9	0.24	0.13
rs7772289	28706545	6	G	T	ZBED9	0.36	0.13
rs9368570	28708416	6	G	A	ZBED9	0.48	0.13
rs9468413	28721895	6	C	A	ZBED9	0.86	0.13
rs2893970	28735504	6	T	C	LOC401242	0.43	0.13
rs1233578	28744470	6	A	G	LOC401242	0.14	0.13
rs57558053	28786002	6	C	A	LOC401242	0.04	0.13
rs7739915	28802906	6	G	T	LOC401242	0.16	0.13
rs4324798	28808340	6	G	A	LOC401242	0.13	0.13
rs172329	28821489	6	T	C	LOC401242	0.16	0.13
rs9257425	28968779	6	A	G	LINC01556	0.47	0.13
rs4713190	28975056	6	G	A	ZNF311	0.53	0.13
rs4713191	28976092	6	T	C	ZNF311	0.05	0.13
rs9257446	28981752	6	A	G	ZNF311	0.17	0.13
rs7484151	49671741	11	G	A	LOC440040	0.9	0.13
rs139682087	49667208	11	T	C	LOC440040	0.05	0.13
rs1814175	49537620	11	T	C	LOC440040	0.78	0.13
rs12098986	49525356	11	C	T	LOC440040	0.1	0.13
rs115251079	49505525	11	A	C	LOC440040	0.59	0.13
rs7102702	49379573	11	T	G	FOLH1	0.82	0.14
rs1164660	49280089	11	G	T	FOLH1	0.74	0.14
rs7117025	49275273	11	T	C	FOLH1	0.1	0.14
rs202712	49177372	11	C	T	FOLH1	0.14	0.14
rs11039885	48625555	11	A	G	OR4A47	0.65	0.14
rs10160716	48607931	11	C	T	OR4A47	0.91	0.14
rs10838956	48560213	11	T	C	OR4A47	0.77	0.14
rs114343057	48536620	11	C	T	OR4A47	0.1	0.14
rs7395662	48497341	11	A	G	OR4A47	0.77	0.14
rs636696	48414196	11	T	G	OR4C45	0.9	0.14
rs1483121	48311808	11	G	A	OR4S1	0.14	0.14
rs1566729	48143169	11	T	C	PTPRJ	0.93	0.14
rs1503185	48125070	11	G	A	PTPRJ	0.11	0.14
rs10838801	48076728	11	G	A	PTPRJ	0.88	0.14
rs10838798	48069751	11	T	G	PTPRJ	0.87	0.14
rs7130876	48029443	11	A	G	PTPRJ	0.09	0.14
rs1681630	47947600	11	T	C	PTPRJ	0.86	0.15
rs10838790	47910005	11	C	T	NUP160	0.96	0.15
rs1471712	47890598	11	G	A	NUP160	0.77	0.15
rs12364432	47881331	11	G	A	NUP160	0.67	0.15
rs11039377	47768224	11	C	T	FNBP4	0.23	0.15
rs10838739	47651191	11	C	T	AGBL2	0.23	0.15
rs10838738	47641497	11	A	G	MTCH2	0.67	0.15
rs3817334	47629441	11	C	T	MTCH2	0.69	0.15
rs10838725	47536319	11	T	C	CELF1	0.18	0.15
rs9666924	47518455	11	C	T	CELF1	0.92	0.15
rs7124681	47508395	11	C	A	CELF1	0.69	0.15
rs34312154	47448793	11	G	A	RAPSN	0.04	0.15
rs12419342	47446993	11	C	T	RAPSN	0.87	0.15
rs45617144	47437918	11	G	A	RAPSN	0.04	0.14
rs11604680	47435988	11	A	G	RAPSN	0.58	0.14
rs10838708	47419962	11	G	A	PSMC3	0.71	0.14
rs1377416	47395195	11	C	T	SLC39A13	0.29	0.14
rs4752990	47388842	11	G	A	SPI1	0.58	0.12
rs4911502	35475209	20	C	T	CEP250	0.2	0.1
rs3748433	35502691	20	G	A	CEP250	0.06	0.1
rs2236164	35509524	20	T	C	CEP250	0.2	0.1
rs7261862	35528453	20	T	C	C20orf173	0.13	0.1
rs41293076	35560555	20	T	G	FER1L4	0.07	0.1
rs2277862	35564866	20	C	T	FER1L4	0.11	0.1
rs6088887	35583402	20	G	A	FER1L4	0.11	0.1
rs6058303	35702359	20	A	G	RBM39	0.13	0.1
rs1890470	35769086	20	C	T	PHF20	0.08	0.1
rs12481545	35819776	20	C	T	PHF20	0.08	0.1

## Sheet: Table 3
Supplemental Table 3
SNPs with the lowest frequency of inclusion in an ROH (frequency = 0.00 – 0.015).
rsNum	Pos38	Chr38	A2	A1	Gene	SNP Freq	ROH Freq
rs6683357	121422747	1	G	A	SRGAP2-AS1	0.49	0
rs4844381	121443040	1	C	T	SRGAP2-AS1	0.49	0
rs61803643	121455021	1	G	A	SRGAP2-AS1	0.06	0
rs115706173	121538687	1	A	G	EMBP1	0.05	0
rs11249433	121538815	1	A	G	EMBP1	0.3	0
rs78847106	121569869	1	G	A	EMBP1	0.1	0
rs114551810	121588919	1	T	C	EMBP1	0.03	0
rs1851250	121607560	1	A	G	EMBP1	0.14	0
rs116029751	143692183	1	C	T	NBPF25P	0.11	0
rs145974645	143837623	1	G	T	FCGR1C	0.07	0
rs59942232	143842894	1	G	A	FCGR1C	0.22	0
rs58198317	91748437	2	G	A	GGT8P	0.05	0
rs56033681	91763846	2	G	A	GGT8P	0.09	0
rs1179068	91944868	2	C	T	ACTR3BP2	0.04	0
rs117534047	91974615	2	C	T	ACTR3BP2	0.03	0
rs28429086	92072753	2	C	T	ACTR3BP2	0.05	0
rs11794599	61549722	9	G	T	FAM27C	0.07	0
rs11263320	61655601	9	G	A	FAM27C	0.07	0
rs11263321	61655793	9	A	G	FAM27C	0.07	0
rs10121167	61657188	9	G	T	FAM27C	0.96	0
rs35478119	61663338	9	C	T	FAM27C	0.07	0
rs11263339	61667843	9	G	C	FAM27C	0.56	0
rs13291409	61672104	9	C	T	FAM27C	0.07	0
rs118106267	63840173	9	A	G	LOC642236	0.06	0
rs61969218	18385175	14	G	T	OR11H12	0.53	0
rs61970557	18488398	14	G	A	OR11H12	0.35	0
rs117764863	19839089	15	G	A	CHEK2P2	0.05	0
rs10163108	19946357	15	C	T	CHEK2P2	0.03	0
rs12906138	19979347	15	G	A	CHEK2P2	0.37	0
rs7496731	19983994	15	C	T	CHEK2P2	0.34	0
rs7179358	19986488	15	A	G	CHEK2P2	0.39	0
rs4932079	19986758	15	C	A	CHEK2P2	0.78	0
rs11853381	20645098	15	A	G	NBEAP1	0.03	0
rs369761757	20666219	15	T	C	NBEAP1	0.03	0
rs372974967	20672738	15	C	T	NBEAP1	0.04	0
rs117277427	33758179	16	T	G	RNU6-76P	0.03	0
rs8047974	34987328	16	C	A	UBE2MP1	0.57	0
rs117807171	35188590	16	C	T	UBE2MP1	0.04	0
rs75974209	35378992	16	G	A	LINC01566	0.06	0
rs74987014	35397706	16	A	G	LINC01566	0.12	0
rs8048302	35452681	16	G	A	FRG2DP	0.04	0
rs62057643	35479538	16	A	G	FRG2DP	0.04	0
rs76316557	35485726	16	G	A	FRG2DP	0.03	0
rs118035966	35506209	16	C	T	LOC100130700	0.07	0
rs12929970	35569018	16	C	T	LOC100130700	0.19	0
rs74756439	35641318	16	A	G	FLJ26245	0.06	0
rs55872932	35643344	16	C	T	FLJ26245	0.07	0
rs79185219	35729568	16	C	T	FLJ26245	0.08	0
rs72814856	35760765	16	A	C	FLJ26245	0.06	0
rs79247636	35814989	16	T	G	FLJ26245	0.04	0
rs7204407	35877150	16	G	A	FLJ26245	0.04	0
rs7187627	35908045	16	G	A	FLJ26245	0.15	0
rs72814889	36022890	16	C	T	FLJ26245	0.06	0
rs79971566	92127	18	G	A	ROCK1P1	0.04	0.01
rs113299446	122517	18	C	T	ROCK1P1	0.19	0.01
rs4797697	139767	18	C	T	ROCK1P1	0.21	0.01
rs72856217	155280	18	G	A	USP14	0.09	0.01
rs545684	159382	18	G	A	USP14	0.51	0.01
rs1274275	188526	18	C	T	USP14	0.42	0.01
rs681760	195644	18	T	G	USP14	0.12	0.01
rs9951575	213592	18	A	G	USP14	0.13	0.01
rs8094221	220341	18	C	A	THOC1	0.14	0.01
rs71352929	227116	18	A	G	THOC1	0.03	0.01
rs7226677	278796	18	A	G	THOC1	0.15	0.01
rs116907095	283900	18	T	C	THOC1	0.05	0.01
rs620837	286971	18	C	A	THOC1	0.55	0.01
rs585955	295046	18	G	T	COLEC12	0.21	0.01
rs503436	297805	18	A	G	COLEC12	0.4	0.01
rs116858912	298506	18	G	T	COLEC12	0.05	0.01
rs16942188	303811	18	A	G	COLEC12	0.41	0.01
rs74585125	308782	18	C	T	COLEC12	0.17	0.01
rs668340	312221	18	C	T	COLEC12	0.43	0.01
rs60318638	316349	18	T	C	COLEC12	0.24	0.01
rs8094638	332469	18	G	T	COLEC12	0.22	0.01
rs2305027	334742	18	C	T	COLEC12	0.67	0.01
rs77962671	338054	18	C	T	COLEC12	0.09	0.01
